# Supplementary material for: Successful Treatment of Large B-Cell Lymphoma in a Child with Compound Heterozygous Mutation in the ATM Gene
Source: Int J Mol Sci. 2023 Jan 6;24(2):1099. doi: 10.3390/ijms24021099 (PMC9866559; doi:10.3390/ijms24021099)
Supplement: Supplementary file 1 [file ijms-24-01099-s001.zip]

Archive with 1 entries (1 files):
- ijms-2076241-supplementary.pdf
